# Supplementary material for: Sanguinarine Exhibits Antiviral Activity against Porcine Reproductive and Respiratory Syndrome Virus via Multisite Inhibition Mechanisms
Source: Viruses. 2023 Mar 6;15(3):688. doi: 10.3390/v15030688 (PMC10052745; doi:10.3390/v15030688)
Supplement: Supplementary file 1 [file viruses-15-00688-s001.zip]

Archive with 1 entries (1 files):
- viruses-2263774-supplementary.pdf
